# Supplementary material for: Cytotoxic effects of ergone, a compound isolated from Fulviformes fastuosus
Source: BMC Complement Altern Med. 2016 Nov 25;16:484. doi: 10.1186/s12906-016-1471-8 (PMC5124230; doi:10.1186/s12906-016-1471-8)
Supplement: Additional file 1: — A summary of the data obtained from MTT assay. (XLSX 10 kb) [file 12906_2016_1471_MOESM1_ESM.xlsx]

## Sheet: Hep-G2
				MTT assay against Hep-G2 cells
				Concentration of ergone (µg/ml)	% inhibition of Hep-G2 cell viability
				5	28.0899
				10	32.3034
				20	40.7303
				30	56.1124
				40	65.4494
				50	71.6292

## Sheet: RD
					MTT assay against RD cells
					Concentration of ergone (µg/ml)	% inhibition of RD cell viability
					0.07	6.46725
					0.19	20.2271
					0.32	31.441
					0.437	38.8646
					0.584	51.9651
					0.8	60.6987
					0.99	72.0524

## Sheet: CC-1
					MTT assay against CC-1 cells
					Concentration of ergone (µg/ml)	% inhibition of CC-1 cell viability
					15	60
					12	54
					9	50
					5	40
					2	20
					1	10
					0.8	0
